# Supplementary material for: Sequential administration of sclerostin antibody and parathyroid hormone differentially modulates fracture healing in a murine tibial osteotomy model
Source: PLoS One. 2026 Jul 17;21(7):e0354181. doi: 10.1371/journal.pone.0354181 (PMC13379105; doi:10.1371/journal.pone.0354181)
Supplement: S1 Dataset — (XLSX) [file pone.0354181.s001.xlsx]

## Sheet: non fx tibia ct 2weeks
Group	vBMD	BV/TV
control	182.47	0.48
control	189.66	0.495935
control	182.06	0.46281
control	192.5	0.52459
control	171.14	0.573643
control	189.99	0.504202
control	186.58	0.491379
control	175.95	0.491525
PTH	431.77	0.882353
PTH	345.16	0.746575
PTH	464.09	0.912162
PTH	364.34	0.821918
PTH	436.63	0.883436
PTH	407.1	0.869048
PTH	441.03	0.837662
PTH	457.47	0.919255
Scl-Ab	391.74	0.918605
Scl-Ab	365.48	0.802817
Scl-Ab	344.25	0.780645
Scl-Ab	346.89	0.808219
Scl-Ab	342.78	0.741722
Scl-Ab	318.32	0.766667
Scl-Ab	347.66	0.81457
Scl-Ab	351.31	0.738562
PTH→Scl-Ab	374.4	0.8
PTH→Scl-Ab	349.04	0.776978
PTH→Scl-Ab	369.42	0.810811
PTH→Scl-Ab	321.11	0.696
PTH→Scl-Ab	382.28	0.798658
PTH→Scl-Ab	439.27	0.886525
PTH→Scl-Ab	328.05	0.713043
PTH→Scl-Ab	335.24	0.719697
Scl-Ab→PTH	379.99	0.819549
Scl-Ab→PTH	421.21	0.851351
Scl-Ab→PTH	439.11	0.84
Scl-Ab→PTH	440.2	0.859155
Scl-Ab→PTH	451.45	0.83871
Scl-Ab→PTH	440.48	0.895105
Scl-Ab→PTH	481.8	0.874126
Scl-Ab→PTH	466.14	0.877301

## Sheet: fx tibia ct 2weeks
Group	Volume of fx site callus	BMD of fx site callus
control	5.37	363.34
control	4.98	361
control	3.42	417.35
control	2.3	407.26
control	5.24	372.51
control	5.98	382.35
control	4.72	408.29
control	2.96	394.06
PTH	7.4	368.49
PTH	15.45	359.77
PTH	21.99	397.69
PTH	12.91	448.82
PTH	11.91	421.94
PTH	12.42	413.45
PTH	16.44	438.01
PTH	15.72	413.2
Scl-Ab	12.26	537.81
Scl-Ab	7.94	532.03
Scl-Ab	5.98	640.81
Scl-Ab	4.76	607.43
Scl-Ab	8.37	522.59
Scl-Ab	8.39	543.63
Scl-Ab	4.3	597.61
Scl-Ab	9.08	560.29
PTH→Scl-Ab	12.49	463.5
PTH→Scl-Ab	14.52	446.64
PTH→Scl-Ab	14.46	448.89
PTH→Scl-Ab	7.91	539.37
PTH→Scl-Ab	8.84	556.43
PTH→Scl-Ab	14.11	455.49
PTH→Scl-Ab	9.98	496.12
PTH→Scl-Ab	17.26	436.38
Scl-Ab→PTH	8.87	518.92
Scl-Ab→PTH	14.09	538
Scl-Ab→PTH	10.44	524.46
Scl-Ab→PTH	9.65	531.12
Scl-Ab→PTH	8.54	512.42
Scl-Ab→PTH	7.51	558.43
Scl-Ab→PTH	9.12	519.33
Scl-Ab→PTH	13.41	556.91

## Sheet: fx tibia ct 3weeks
Group	Volume of fx site callus	BMD of fx site callus
control	1.6	445.52
control	1.28	500.55
control	1.75	566.22
control	2.78	470.47
control	2.06	518.56
control	1.69	502.68
control	1.63	554.41
control	1.82	499.74
PTH	5.23	545.05
PTH	6.46	501.96
PTH	7.83	527.45
PTH	11.3	527.09
PTH	7.37	542.69
PTH	13.31	515.91
PTH	7.09	550.77
PTH	4.34	603.86
Scl-Ab	6.91	692.51
Scl-Ab	8.37	656.97
Scl-Ab	3.46	673.55
Scl-Ab	5.33	642.16
Scl-Ab	3.59	626.38
Scl-Ab	3.91	695.73
Scl-Ab	5.35	648.47
Scl-Ab	5.45	653.75
PTH→Scl-Ab	10.27	498.45
PTH→Scl-Ab	5.52	540.18
PTH→Scl-Ab	5.38	580.9
PTH→Scl-Ab	12.8	510.25
PTH→Scl-Ab	6.42	629.86
PTH→Scl-Ab	8.41	604.29
PTH→Scl-Ab	8.13	622.72
PTH→Scl-Ab	9.63	607.05
Scl-Ab→PTH	11.8	608.52
Scl-Ab→PTH	8.27	667.76
Scl-Ab→PTH	12.31	609.34
Scl-Ab→PTH	10.05	662.44
Scl-Ab→PTH	10.24	626.8
Scl-Ab→PTH	11.07	598.04
Scl-Ab→PTH	7.76	726.35
Scl-Ab→PTH	9.78	653.31

## Sheet: fx tibia 3 point bending 2weeks
Group	load	stiffness
control	12.7677	62.4149
control	11.9091	46.9722
control	13.3491	62.1543
control	10.2945	42.3201
control	9.70634	45.9183
control	10.6165	47.5436
control	8.51297	39.7099
PTH	12.3169	60.9798
PTH	7.78961	35.0526
PTH	12.5872	39.1122
PTH	9.19541	57.7966
PTH	13.218	50.0343
PTH	10.9446	74.983
PTH	10.4152	80.3659
Scl-Ab	11.8177	92.2187
Scl-Ab	15.8386	79.0412
Scl-Ab	24.1604	96.2871
Scl-Ab	19.1955	99.5481
Scl-Ab	13.5888	71.685
Scl-Ab	14.5653	91.5657
Scl-Ab	15.5962	63.9833
Scl-Ab	18.4947	84.3947
PTH→Scl-Ab	11.9366	72.9805
PTH→Scl-Ab	10.9323	68.948
PTH→Scl-Ab	16.3568	71.8791
PTH→Scl-Ab	17.7907	86.5913
PTH→Scl-Ab	15.1846	85.2211
PTH→Scl-Ab	14.5394	71.9525
PTH→Scl-Ab	12.5481	64.3601
PTH→Scl-Ab	10.6164	88.2642
Scl-Ab→PTH	18.9945	81.7941
Scl-Ab→PTH	19.7218	60.3825
Scl-Ab→PTH	23.7958	96.298
Scl-Ab→PTH	15.2945	74.7238
Scl-Ab→PTH	16.3768	96.1592
Scl-Ab→PTH	15.2422	63.9882
Scl-Ab→PTH	17.5547	77.2219
Scl-Ab→PTH	14.5229	66.9759

## Sheet: fx tibia 3 point bending 3weeks
Group	load	stiffness
control	15.0454	77.0539
control	17.5638	79.8627
control	13.4969	77.0125
control	15.174	71.6653
control	9.97416	45.9479
control	11.0303	52.5388
control	15.0677	57.1292
control	14.8596	84.2247
PTH	19.9546	104.692
PTH	19.3017	91.0841
PTH	15.9601	98.6571
PTH	17.2555	116.629
PTH	14.395	81.9717
PTH	18.5292	75.6738
PTH	9.1668	67.5002
PTH	15.6166	70.8245
Scl-Ab	29.285	103.315
Scl-Ab	25.3022	57.3919
Scl-Ab	25.3471	90.3319
Scl-Ab	20.2026	90.8924
Scl-Ab	29.1053	97.2213
Scl-Ab	21.3814	77.1851
Scl-Ab	25.5688	119.853
Scl-Ab	27.9349	104.685
PTH→Scl-Ab	17.9455	89.6683
PTH→Scl-Ab	24.8081	90.1547
PTH→Scl-Ab	25.9052	105.185
PTH→Scl-Ab	20.9142	64.5019
PTH→Scl-Ab	24.3835	120.507
PTH→Scl-Ab	24.4275	116.866
PTH→Scl-Ab	20.6105	104.307
PTH→Scl-Ab	22.2994	137.385
Scl-Ab→PTH	20.0312	111.502
Scl-Ab→PTH	27.8312	130.226
Scl-Ab→PTH	25.888	97.1357
Scl-Ab→PTH	21.9948	101.784
Scl-Ab→PTH	17.2733	112.769
Scl-Ab→PTH	24.5849	96.6931
Scl-Ab→PTH	25.2326	135.767
Scl-Ab→PTH	27.1712	111.778

## Sheet: fx tibia histology 1week
group	callus	cartilage	carti/callus
control	0.770292	0.204885	0.265983
control	1.2855	0.441861	0.343728
control	1.13403	0.139971	0.123428
control	0.86094	0.202294	0.234968
control	1.05088	0.316685	0.301353
PTH	1.44583	0.641025	0.443362
PTH	2.44473	0.629418	0.25746
PTH	1.81862	0.615072	0.338209
PTH	1.4682	0.571175	0.38903
PTH	1.42968	0.44576	0.311789
Scl-Ab	1.60503	0.248405	0.154767
Scl-Ab	1.9943	0.324045	0.162485
Scl-Ab	0.971158	0.167033	0.171993
Scl-Ab	0.876034	0.158676	0.18113
Scl-Ab	1.63254	0.0280603	0.0171881

## Sheet: fx tibia histology 2weeks
group	callus	cartilage	carti/callus
control	1.21508	0.00594132	0.00488967
control	2.24478	0.199613	0.0889233
control	1.87711	0.0601462	0.0320419
control	1.8126	0.0158564	0.00874784
control	1.78739	0.0703892	0.039381
PTH	5.79394	1.69968	0.293355
PTH	3.08034	0.370985	0.120436
PTH	5.05309	0.715428	0.141582
PTH	3.45407	0.517088	0.149704
PTH	2.72602	0.403585	0.148049
Scl-Ab	3.02583	0.0712187	0.0235369
Scl-Ab	2.74165	0.207329	0.075622
Scl-Ab	1.4079	0.0050154	0.00356233
Scl-Ab	2.22113	0.057137	0.0257243
Scl-Ab	4.06957	0.034259	0.00841834
PTH→Scl-Ab	9.51788	1.60458	0.168586
PTH→Scl-Ab	3.46703	0.192823	0.0556161
PTH→Scl-Ab	2.24902	0.100192	0.0445493
PTH→Scl-Ab	3.38752	0.0761955	0.022493
PTH→Scl-Ab	4.65536	0.493448	0.105996
Scl-Ab→PTH	5.32315	0.91724	0.172311
Scl-Ab→PTH	3.03243	0.0729162	0.0240455
Scl-Ab→PTH	3.17656	0.0584487	0.0184
Scl-Ab→PTH	2.58555	0.192437	0.0744278
Scl-Ab→PTH	3.13941	0.0472219	0.0150417
